# Supplementary material for: From Static to Interactive: Transforming Data Visualization to Improve Transparency
Source: PLoS Biol. 2016 Jun 22;14(6):e1002484. doi: 10.1371/journal.pbio.1002484 (PMC4917243; doi:10.1371/journal.pbio.1002484)
Supplement: S1 Data — This example can be viewed by uploading S1 Data into the web-based tool (http://statistika.mfub.bg.ac.rs/interactive-graph/). (XML) [file pbio.1002484.s001.xml]

<?xml version="1.0"?>
<ig><version>1</version><ddef><conditions ind="1">Condition 1</conditions><conditions ind="2">Condition 2</conditions><conditions ind="3">Condition 3</conditions><groups ind="1"><lbl>Group 1</lbl><size>8</size></groups><groups ind="2"><lbl>Group 2</lbl><size>8</size></groups><groups ind="3"><lbl>Group 3</lbl><size>8</size></groups></ddef><data><group ind="1"><unit ind="0" id="1"><condition ind="1">6</condition><condition ind="2">4</condition><condition ind="3">5</condition></unit><unit ind="1" id="2"><condition ind="1">8</condition><condition ind="2">6</condition><condition ind="3">4</condition></unit><unit ind="2" id="3"><condition ind="1">9</condition><condition ind="2">11</condition><condition ind="3">8</condition></unit><unit ind="3" id="4"><condition ind="1">8</condition><condition ind="2">7</condition><condition ind="3">9</condition></unit><unit ind="4" id="5"><condition ind="1">11</condition><condition ind="2">13</condition><condition ind="3">11</condition></unit><unit ind="5" id="6"><condition ind="1">9</condition><condition ind="2">9</condition><condition ind="3">12</condition></unit><unit ind="6" id="7"><condition ind="1">7</condition><condition ind="2">10</condition><condition ind="3">8</condition></unit><unit ind="7" id="8"><condition ind="1">5</condition><condition ind="2">7</condition><condition ind="3">7</condition></unit></group><group ind="2"><unit ind="0" id="9"><condition ind="1">5</condition><condition ind="2">12</condition><condition ind="3">5</condition></unit><unit ind="1" id="10"><condition ind="1">6</condition><condition ind="2">16</condition><condition ind="3">8</condition></unit><unit ind="2" id="11"><condition ind="1">12</condition><condition ind="2">21</condition><condition ind="3">17</condition></unit><unit ind="3" id="12"><condition ind="1">7</condition><condition ind="2">9</condition><condition ind="3">8</condition></unit><unit ind="4" id="13"><condition ind="1">10</condition><condition ind="2">18</condition><condition ind="3">11</condition></unit><unit ind="5" id="14"><condition ind="1">10</condition><condition ind="2">8</condition><condition ind="3">9</condition></unit><unit ind="6" id="15"><condition ind="1">6</condition><condition ind="2">7</condition><condition ind="3">7</condition></unit><unit ind="7" id="16"><condition ind="1">10</condition><condition ind="2">9</condition><condition ind="3">7</condition></unit></group><group ind="3"><unit ind="0" id="17"><condition ind="1">10</condition><condition ind="2">15</condition><condition ind="3">8</condition></unit><unit ind="1" id="18"><condition ind="1">7</condition><condition ind="2">15</condition><condition ind="3">10</condition></unit><unit ind="2" id="19"><condition ind="1">6</condition><condition ind="2">16</condition><condition ind="3">8</condition></unit><unit ind="3" id="20"><condition ind="1">8</condition><condition ind="2">18</condition><condition ind="3">13</condition></unit><unit ind="4" id="21"><condition ind="1">9</condition><condition ind="2">17</condition><condition ind="3">10</condition></unit><unit ind="5" id="22"><condition ind="1">6</condition><condition ind="2">12</condition><condition ind="3">4</condition></unit><unit ind="6" id="23"><condition ind="1">9</condition><condition ind="2">18</condition><condition ind="3">12</condition></unit><unit ind="7" id="24"><condition ind="1">13</condition><condition ind="2">20</condition><condition ind="3">22</condition></unit></group></data><graphs ind="1" type="gl"><name>Fig 1d</name><args><ctv>mean-sd</ctv><y-lbl>Measurement [units]</y-lbl><y-min>0</y-min><y-max>20</y-max><y-ticks>4</y-ticks><hgrid/><x-ctp/><groups><group ind="1"><on>1</on><lbl>Group 1</lbl></group><group ind="2"><on>1</on><lbl>Group 2</lbl></group><group ind="3"><on>1</on><lbl>Group 3</lbl></group></groups><conditions><condition ind="1"><on>1</on><lbl>Condition 1</lbl><xtp>1</xtp></condition><condition ind="2"><on>1</on><lbl>Condition 2</lbl><xtp>2</xtp></condition><condition ind="3"><on>1</on><lbl>Condition 3</lbl><xtp>3</xtp></condition></conditions></args></graphs><graphs ind="2" type="gd"><name>Fig 1e</name><args><ct>med</ct><x-lbl>Condition change</x-lbl><y-lbl>Condition 2 - Condition 1</y-lbl><y-min>-10</y-min><y-max>10</y-max><y-ticks>5</y-ticks><legend/><hgrid/><fill>1</fill><cond1>1</cond1><cond2>2</cond2><groups><group ind="1"><on>1</on><lbl>Group 1</lbl></group><group ind="2"><on>1</on><lbl>Group 2</lbl></group><group ind="3"><on>1</on><lbl>Group 3</lbl></group></groups></args></graphs><graphs ind="3" type="gd"><name>Fig 1f</name><args><ct>med</ct><x-lbl>Condition change</x-lbl><y-lbl>Condition 3 - Condition 2</y-lbl><y-min>-10</y-min><y-max>10</y-max><y-ticks>5</y-ticks><legend/><hgrid/><fill>1</fill><cond1>2</cond1><cond2>3</cond2><groups><group ind="1"><on>1</on><lbl>Group 1</lbl></group><group ind="2"><on>1</on><lbl>Group 2</lbl></group><group ind="3"><on>1</on><lbl>Group 3</lbl></group></groups></args></graphs></
